# Supplementary material for: Repeated evolution of self-compatibility for reproductive assurance
Source: Nat Commun. 2018 Apr 24;9:1639. doi: 10.1038/s41467-018-04054-6 (PMC5915400; doi:10.1038/s41467-018-04054-6)
Supplement: Supplementary file 4 — Supplementary Data 1 [file 41467_2018_4054_MOESM4_ESM.xlsx]

## Sheet: Supplementary Data 1
Supplementary Data 1. Raw data for genotype prediction. Mean coverage per base in each region or locus.
		Mean coverage per base in each region/loci											Relative coverage in each region/loci										Pair reads supporting joing configuration (results using Bowtie)												Pair reads supporting joing configuration (results using BWA)
Strain	sample_ID	base_coverage	left_flanking	right_flanking	L_region	Mat_Minus	Mat_Plus	K_region	K_left_side	K_right_side	Right_flanking_Mat_3	IR_regions	left_flanking	right_flanking	L_region	Mat_Minus	Mat_Plus	K_region	K_left_side	K_right_side	Right_flanking_Mat_3	IR_regions	L_mat1_and_Minus	L_mat1_and_Plus	Minus_and_L_IR_R	Minus_and_L_Kregion	Minus_and_L_Lregion	Plus_and_L_IR_R	Plus_and_L_Kregion	Plus_and_L_Lregion	R_Kregion_and_Minus	R_Kregion_and_Plus	R_Lregion_and_Minus	R_Lregion_and_Plus	L_mat1_and_Minus	L_mat1_and_Plus	Minus_and_L_IR_R	Minus_and_L_Kregion	Minus_and_L_Lregion	Plus_and_L_IR_R	Plus_and_L_Kregion	Plus_and_L_Lregion	R_Kregion_and_Minus	R_Kregion_and_Plus	R_Lregion_and_Minus	R_Lregion_and_Plus	Infered genotype using pair_reads
JB1110	ERR200230	44.381	46.0856	41.5405	42.6799	29.012	103.385	82.8291	90.0145	68.4655	31.6175	36.242	1.03841	0.935996	0.961669	1.30741	2.32948	1.86632	2.02822	1.54268	0.712411	1.63322	1	38	5	0	6	0	24	2	9	1	0	3	0	3	2	0	2	0	3	1	2	1	0	7	Other
JB1117	ERR200260	43.0744	45.6895	38.7164	42.7429	27.7268	66.7315	46.015	50.6392	36.7712	35.5299	38.5374	1.06071	0.898828	0.992304	1.28739	1.54922	1.06827	1.17562	0.853669	0.82485	1.78935	19	11	5	0	9	0	18	6	2	0	0	5	4	0	3	0	3	0	5	3	2	0	0	5	H90
JB1154	ERR200216	42.1032	43.0964	40.4482	38.9638	29.4044	57.7632	41.487	42.7856	38.8911	31.7649	28.7725	1.02359	0.960691	0.925435	1.39678	1.37194	0.985364	1.01621	0.923709	0.754454	1.36676	21	7	2	0	3	0	8	0	1	0	0	0	5	2	0	0	0	0	6	5	3	0	0	3	H90
JB1171	ERR200245	35.107	37.8824	30.4818	32.8448	28.6562	47.2474	36.7385	35.0695	40.0749	30.2749	25.9924	1.07906	0.868256	0.935564	1.63251	1.34581	1.04647	0.998932	1.14151	0.862361	1.48075	20	5	3	0	5	0	8	1	0	0	0	3	5	0	1	0	2	0	3	0	2	0	0	7	H90
JB1174	ERR200253	40.1498	41.5361	37.8397	36.6015	25.95	64.6865	41.2268	43.1449	37.3926	33.2629	33.8578	1.03453	0.942463	0.911622	1.29266	1.61113	1.02682	1.0746	0.931326	0.82847	1.68657	11	20	13	0	8	0	11	11	6	0	0	6	4	4	3	0	0	0	3	2	0	0	0	5	H90
JB1180	ERR200227	38.2729	37.964	38.7877	37.0236	25.1319	60.9788	37.8088	38.9275	35.5724	32.5219	32.2157	0.991928	1.01345	0.967357	1.3133	1.59326	0.987873	1.0171	0.929441	0.849737	1.68347	1	1	8	0	3	0	6	5	2	0	0	1	4	2	3	0	1	0	9	2	1	0	0	7	H90
JB1197	ERR200251	36.693	39.4935	32.026	31.9462	28.9507	46.1005	37.2528	38.7516	34.2567	22.9681	23.0284	1.07632	0.87281	0.870636	1.578	1.25639	1.01526	1.05611	0.933606	0.625955	1.2552	7	4	3	0	3	0	4	1	1	0	0	1	8	1	2	0	2	0	1	2	0	0	0	5	H90
JB1205	ERR200229	43.7787	46.223	39.7054	98.3321	25.2019	81.1839	46.2132	46.4583	45.7233	31.3386	27.1179	1.05583	0.906958	2.24612	1.15133	1.85442	1.05561	1.06121	1.04442	0.715843	1.23886	4	8	4	0	0	0	7	1	0	0	0	0	5	5	0	0	0	0	5	3	1	0	0	1	Other
JB1206	ERR200234	32.017	33.3025	29.8747	49.8814	25.3518	152.583	138.268	138.258	138.288	25.2072	22.3696	1.04015	0.933089	1.55797	1.58364	4.7657	4.31858	4.31826	4.3192	0.787306	1.39736	0	6	8	0	6	0	13	1	0	0	0	3	0	4	0	0	1	0	7	0	5	2	0	5	H+N
JB1207	ERR200239	38.8444	40.6175	35.8897	41.1234	21.0253	27.5119	20.8834	21.6532	19.3447	24.7012	24.1498	1.04565	0.923935	1.05867	1.08254	0.708259	0.537617	0.557433	0.498004	0.635901	1.24341	2	1	2	0	1	0	3	0	0	0	0	0	2	0	2	0	0	0	0	1	1	0	0	3	H90
JB22	ERR107691	31.0036	32.1418	29.107	32.2665	23.0966	0	0	0	0	25.7331	26.5506	1.03671	0.938825	1.04073	1.48993	0	0	0	0	0.830002	1.71274	16	0	2	0	8	0	0	0	0	0	1	0	6	0	1	0	2	0	0	0	0	0	1	0	H-s
JB22	ERR110513	25.7772	26.6811	24.2709	27.4415	20.2558	0.0502646	0.0259827	0	0.0779221	14.5179	22.0139	1.03507	0.941566	1.06457	1.57161	0.00194996	0.00100797	0	0.00302291	0.563209	1.70801	17	0	2	0	6	0	0	0	0	0	1	0	4	0	0	0	0	0	0	0	0	0	0	0	H-s
JB22	ERR140989	17.9121	17.6279	18.3859	18.6603	16.1912	0	0	0	0	14.5936	15.7379	0.98413	1.02645	1.04177	1.80785	0	0	0	0	0.814733	1.75723	0	0	0	0	0	0	0	0	0	0	0	0	0	0	0	0	0	0	0	0	0	0	0	0	Other
JB22	ERR499321	114.008	108.767	122.741	111.054	90.3564	176.489	121.937	121.026	123.758	125.12	116.766	0.954035	1.0766	0.974094	1.58509	1.54805	1.06955	1.06156	1.08552	1.09746	2.04839	33	24	111	0	27	0	116	20	4	0	0	2	8	4	20	0	4	0	29	6	2	0	0	3	H90
JB4	ERR107690	27.8839	30.0086	24.3432	27.6409	23.5763	47.2011	31.6566	33.3238	28.3237	24.4104	24.8613	1.0762	0.87302	0.991284	1.69103	1.69277	1.1353	1.19509	1.01577	0.875428	1.7832	11	9	2	0	2	0	7	5	0	0	0	0	3	1	1	0	0	0	4	1	0	0	0	3	Other
JB4	ERR110512	26.9193	27.5195	25.919	22.8536	20.7761	39.5251	26.8967	29.6067	21.4795	22.0239	19.3537	1.0223	0.962843	0.848969	1.54359	1.46828	0.999163	1.09983	0.797924	0.818146	1.4379	17	5	1	0	1	0	6	1	0	0	0	0	1	1	1	0	1	0	4	0	1	0	0	2	H90
JB4	ERR140988	18.0945	18.2553	17.8264	18.2947	15.477	28.0714	19.046	21.4373	14.2657	20.008	16.4494	1.00889	0.985184	1.01107	1.71069	1.55138	1.05258	1.18474	0.788403	1.10575	1.81817	0	0	3	0	0	0	3	0	0	0	0	0	0	0	2	0	0	0	2	0	0	0	0	0	Other
JB758	ERR107697	28.6796	30.2701	26.029	24.7542	12.3564	63.2937	29.528	31.2999	25.986	26.0637	22.0194	1.05546	0.907579	0.863132	0.861688	2.20692	1.02958	1.09136	0.906081	0.908791	1.53555	0	10	3	0	0	0	2	0	0	0	0	3	0	1	1	0	0	0	1	5	4	0	0	1	Other
JB758	ERR110519	23.4225	24.4669	21.6821	21.8714	11.3111	52.2937	24.7448	23.938	26.3576	21.0876	18.1824	1.04459	0.925695	0.933778	0.965833	2.23262	1.05645	1.02201	1.12531	0.900315	1.55256	0	6	1	0	0	0	7	2	1	0	0	1	0	2	1	0	0	0	5	2	2	0	0	0	Other
JB758	ERR140995	17.5236	17.5785	17.4322	16.0704	7.43638	33.5622	17.4267	16.9525	18.3746	20.3068	15.3786	1.00313	0.994782	0.91707	0.848726	1.91525	0.99447	0.96741	1.04856	1.15882	1.75519	0	0	2	0	1	0	1	0	0	0	0	0	0	0	0	0	0	0	3	1	0	0	0	0	Other
JB760	ERR018888	128.326	126.381	131.567	137.57	140.189	1.08466	0.62425	0.531734	0.809191	125.155	132.177	0.984844	1.02526	1.07204	2.18489	0.00845237	0.00486458	0.00414363	0.00630576	0.975295	2.06002	162	0	321	0	251	0	0	0	1	0	139	0	33	0	54	0	25	0	0	0	0	0	7	0	Other
JB760	ERR107722	30.1287	29.4167	31.3152	28.2164	22.3544	0.130952	0.12425	0.0944528	0.183816	25.4183	28.2961	0.976368	1.03938	0.936527	1.48393	0.00434643	0.00412399	0.00313497	0.00610103	0.843658	1.87835	23	0	4	0	7	0	0	0	0	0	0	0	6	0	0	0	1	0	0	0	0	0	0	0	Other
JB760	ERR110544	25.6991	23.6471	29.1186	24.9348	18.2378	0	0	0	0	21.0319	22.0472	0.920153	1.13306	0.970261	1.41934	0	0	0	0	0.81839	1.71579	10	0	6	0	7	0	0	0	0	0	5	0	2	0	4	0	1	0	0	0	0	0	0	0	H-s
JB760	ERR141020	19.7306	19.5121	20.0946	19.2132	20.523	0.260582	0	0	0	22.1713	21.6859	0.988927	1.01845	0.973776	2.08032	0.013207	0	0	0	1.1237	2.1982	0	0	3	0	4	0	0	0	0	0	0	0	0	0	0	0	2	0	0	0	0	0	0	0	Other
JB762	ERR107699	27.3265	28.0936	26.0483	51.3149	35.2612	0.40873	0.125583	0.188406	0	20.9761	29.7635	1.02807	0.953224	1.87784	2.58073	0.0149573	0.00459564	0.00689461	0	0.767609	2.17836	15	0	7	0	3	0	0	0	0	0	1	0	5	0	2	0	1	0	0	0	0	0	1	0	H-s
JB762	ERR110521	22.8013	23.2553	22.0447	44.9156	28.5476	0	0.195203	0.292854	0	16.239	25.6026	1.01991	0.966816	1.96987	2.50404	0	0.00856106	0.0128437	0	0.712198	2.24572	15	0	4	0	7	0	0	0	0	0	0	0	2	0	0	0	0	0	0	0	0	0	3	0	H-s
JB762	ERR140997	17.0471	17.4481	16.3789	32.0284	25.4444	0.10582	0.0549634	0.0824588	0	11.8884	24.5132	1.02352	0.9608	1.87882	2.98518	0.00620751	0.0032242	0.00483711	0	0.697388	2.87593	0	0	5	0	2	0	0	0	0	0	0	0	0	0	3	0	0	0	0	0	0	0	0	0	Other
JB837	ERR107701	31.7137	32.9062	29.7264	27.4991	18.543	46.7672	34.2472	35.1784	32.3856	23.4542	26.6637	1.0376	0.937337	0.867105	1.1694	1.47467	1.07989	1.10925	1.02119	0.73956	1.68152	6	3	3	0	1	0	2	4	0	0	0	0	4	1	1	0	0	0	1	3	2	0	0	7	H90
JB837	ERR110523	27.4043	29.828	23.3652	23.9152	18.7508	42.8902	29.433	29.8841	28.5315	24.6215	21.491	1.08844	0.852612	0.872682	1.36846	1.56509	1.07403	1.09049	1.04113	0.898455	1.56844	4	4	1	0	1	0	4	0	0	0	0	0	1	0	0	0	0	0	2	3	3	0	0	3	H90
JB837	ERR140999	20.5829	21.0532	19.7991	19.7782	14.8601	34.4656	22.7032	23.2644	21.5814	30.7092	16.6755	1.02285	0.96192	0.960909	1.44393	1.67448	1.10302	1.13028	1.04851	1.49198	1.62032	0	0	3	0	0	0	1	0	0	0	0	0	0	0	1	0	1	0	0	0	0	0	0	0	Other
JB838	ERR110524	26.5801	27.2959	25.3872	25.0758	18.7815	125.638	110.978	112.856	107.224	21.5578	17.6449	1.02693	0.955121	0.943404	1.4132	4.72675	4.17523	4.24589	4.03399	0.811049	1.32768	0	18	2	0	0	0	11	1	0	0	0	1	0	2	1	0	0	0	4	2	0	2	0	3	Other
JB838	ERR141000	19.5516	20.4421	18.0676	20.7744	15.3231	98.1971	82.6189	85.3888	77.0819	25.3068	20.9535	1.04555	0.9241	1.06254	1.56745	5.02245	4.22568	4.36735	3.94248	1.29436	2.14341	0	0	3	0	2	0	8	0	0	0	0	0	0	0	0	0	0	0	5	0	0	0	0	0	Other
JB840	ERR107704	31.8212	32.7648	30.2486	29.8268	20.3105	47.6561	35.9704	36.2794	35.3526	21.9641	24.3967	1.02966	0.950581	0.937327	1.27654	1.49762	1.13039	1.1401	1.11098	0.690237	1.53336	4	4	0	0	1	0	1	1	1	0	0	1	2	0	0	0	1	0	0	1	0	0	0	2	Other
JB840	ERR110526	26.7836	25.7804	28.4552	24.0074	17.944	44.0807	31.562	32.5137	29.6593	18.4143	18.3571	0.962548	1.06241	0.896348	1.33993	1.64581	1.17841	1.21394	1.10737	0.687524	1.37078	3	3	4	0	0	0	3	0	0	1	0	1	3	1	1	0	2	0	1	1	1	0	0	3	Other
JB840	ERR141002	20.6096	20.844	20.2189	21.6979	14.7648	35.5278	24.0819	23.6067	25.032	24.2988	17.8613	1.01137	0.981044	1.0528	1.43281	1.72385	1.16848	1.14542	1.21458	1.179	1.7333	0	0	5	0	1	0	2	1	0	0	0	0	0	0	4	0	0	0	1	0	0	0	0	0	Other
JB841	ERR107705	32.2934	32.1008	32.6145	28.786	23.6416	53.3677	34.1469	37.1029	28.2378	22.6135	24.7136	0.994034	1.00994	0.89139	1.46417	1.65259	1.05739	1.14893	0.874412	0.700252	1.53056	5	4	7	0	5	0	2	0	0	0	0	0	0	1	0	0	0	0	1	0	1	0	0	3	Other
JB841	ERR110527	26.3949	27.8248	24.012	24.1502	17.8708	42.3161	29.4674	29.2584	29.8851	21.996	21.7524	1.05417	0.909721	0.914956	1.35411	1.60319	1.1164	1.10849	1.13223	0.833343	1.64823	7	0	3	0	0	0	4	2	0	0	0	0	4	0	0	0	1	0	2	0	2	0	0	1	Other
JB841	ERR141003	19.6927	19.4301	20.1303	18.5701	16.3591	27.4299	24.0816	24.8196	22.6064	23.9681	16.5687	0.986666	1.02222	0.942993	1.66144	1.3929	1.22287	1.26034	1.14796	1.21711	1.68272	0	0	0	0	1	0	4	0	0	0	0	0	0	0	0	0	0	0	3	0	0	0	0	0	Other
JB842	ERR107706	30.7813	31.9196	28.8844	28.6381	24.4584	42.6177	32.7388	34.025	30.1678	20.6494	26.0631	1.03698	0.938374	0.930372	1.58917	1.38453	1.06359	1.10538	0.98007	0.670842	1.69344	3	2	2	0	3	0	3	0	1	0	0	2	0	0	1	0	1	0	0	0	2	0	0	5	Other
JB842	ERR110528	28.3639	30.4849	24.8294	23.8174	22.1872	39.3823	28.1815	29.938	24.6703	20.8606	19.5076	1.07478	0.875387	0.839709	1.56447	1.38846	0.993571	1.0555	0.869779	0.735461	1.37552	10	1	5	0	4	0	0	0	1	0	0	1	4	0	3	0	1	0	0	1	1	0	0	0	Other
JB842	ERR141004	20.0864	20.6967	19.0693	20.9526	19.3544	25.7421	22.2775	20.0385	26.7532	15.4582	22.9029	1.03038	0.949366	1.04313	1.92712	1.28157	1.10909	0.997617	1.33191	0.769586	2.28045	0	0	3	0	0	0	3	2	0	0	0	0	0	0	2	0	1	0	2	0	0	0	0	0	Other
JB843	ERR499325	80.4811	79.5213	82.0806	81.6079	72.6696	138.604	91.509	90.2079	94.1099	93.4861	88.5229	0.988074	1.01987	1.014	1.80588	1.7222	1.13702	1.12086	1.16934	1.16159	2.19984	2	0	53	0	11	0	29	1	0	0	0	0	2	0	17	0	2	0	20	3	0	0	0	3	Other
JB845	ERR107707	29.3822	29.5751	29.0606	30.2507	20.8887	45.9788	31.7991	32.1639	31.0699	24.4422	22.699	1.00657	0.989058	1.02956	1.42187	1.56486	1.08226	1.09468	1.05744	0.831873	1.54509	7	3	1	0	1	0	1	3	0	0	0	2	2	0	0	0	0	0	1	2	1	0	0	6	H90
JB845	ERR110529	26.896	27.4393	25.9907	23.6849	17.4357	45.7632	25.3651	25.6552	24.7852	22.6175	18.1172	1.0202	0.966339	0.880608	1.29653	1.70149	0.943079	0.953865	0.92152	0.840925	1.3472	9	7	1	0	0	0	1	1	0	0	0	2	0	0	0	0	1	0	0	0	1	0	0	2	H90
JB845	ERR141005	19.9486	21.2919	17.7101	20.5773	12.5616	31.3929	24.7678	26.7281	20.8492	15.2629	18.1817	1.06734	0.887785	1.03151	1.2594	1.57368	1.24158	1.33985	1.04514	0.765112	1.82285	0	0	2	0	0	0	3	0	0	0	0	0	0	0	1	0	0	0	2	0	0	0	0	0	Other
JB846	ERR107708	28.4743	30.4735	25.1426	26.8742	17.6449	51.0053	29.1592	30.4583	26.5624	19.8645	17.6678	1.07021	0.882995	0.943808	1.23936	1.79128	1.02406	1.06968	0.932858	0.697632	1.24097	9	10	3	0	0	0	3	0	0	0	0	1	1	1	2	0	0	0	2	0	0	0	0	3	Other
JB846	ERR110530	23.9331	24.8272	22.4432	22.4443	17.5343	37.6693	29.5286	32.1269	24.3347	19.1753	16.5957	1.03736	0.937745	0.937792	1.46527	1.57394	1.2338	1.34236	1.01678	0.801203	1.38684	13	2	1	0	2	0	1	0	0	0	0	0	2	0	0	0	0	0	0	0	1	0	0	3	Other
JB846	ERR141006	18.1231	18.938	16.7651	18.4155	14.7282	32.3677	18.969	19.068	18.7712	20.9203	15.5957	1.04497	0.925067	1.01614	1.62535	1.78599	1.04668	1.05214	1.03576	1.15435	1.72109	0	0	2	0	0	0	0	0	0	0	0	0	0	0	1	0	0	0	0	0	0	0	0	0	Other
JB848	ERR107710	31.9489	33.4303	29.4802	28.5655	21.3571	52.7659	34.2768	33.5092	35.8112	22.7729	21.1893	1.04637	0.922729	0.8941	1.33695	1.65157	1.07286	1.04884	1.12089	0.712792	1.32645	4	1	1	0	2	0	0	0	0	0	0	0	4	0	0	0	1	0	2	1	1	0	0	2	H90
JB848	ERR110532	26.2903	26.5909	25.7894	25.3537	18.6755	46.8188	29.7002	31.7021	25.6983	20.6853	15.9875	1.01143	0.980947	0.964376	1.42072	1.78084	1.1297	1.20585	0.977482	0.786802	1.21623	1	1	2	0	1	0	2	2	0	0	0	0	1	1	0	0	0	0	0	3	0	0	0	2	Other
JB848	ERR141008	20.0115	20.3137	19.5078	19.1918	13.7622	22.0992	23.2875	23.9375	21.988	22.5578	17.2379	1.0151	0.974831	0.959037	1.37543	1.10433	1.1637	1.19619	1.09877	1.12724	1.7228	0	0	1	0	0	0	0	0	0	0	0	0	0	0	0	0	1	0	0	0	0	0	0	0	Other
JB852	ERR107714	27.5102	28.109	26.5125	24.3723	21.2998	43.8889	30.5829	31.8461	28.0579	24.0677	19.5818	1.02176	0.963732	0.885936	1.5485	1.59537	1.11169	1.15761	1.01991	0.874864	1.4236	2	1	1	0	0	0	0	2	0	0	0	0	1	1	0	0	0	0	0	0	0	0	0	3	Other
JB852	ERR110536	24.454	26.1094	21.6954	24.2537	15.7535	35.414	26.6802	27.951	24.1399	20.749	15.2115	1.06769	0.887193	0.991811	1.28842	1.44819	1.09104	1.143	0.987153	0.848491	1.24409	3	0	1	0	4	0	3	0	0	0	0	0	1	0	0	0	3	0	1	0	3	0	0	4	Other
JB852	ERR141012	16.4938	16.7852	16.008	16.3999	12.3757	32.2116	18.3831	17.7621	19.6244	18.5657	16.5298	1.01767	0.970549	0.994311	1.50066	1.95296	1.11455	1.0769	1.18981	1.12562	2.00437	0	0	4	0	1	0	0	0	0	0	0	0	0	0	3	0	0	0	0	0	0	0	0	0	Other
JB853	ERR107715	30.619	32.4701	27.5342	29.1298	22.5383	53.5146	35.2405	37.9525	29.8192	20.2869	23.5652	1.06046	0.899252	0.951364	1.47218	1.74776	1.15094	1.23951	0.973879	0.662558	1.53925	1	0	3	0	0	0	4	0	0	0	0	0	2	0	1	0	0	0	1	2	0	0	0	3	Other
JB853	ERR110537	28.1146	28.5059	27.4625	25.9748	18.9407	48.8902	27.4883	26.933	28.5984	24.1912	19.973	1.01392	0.976806	0.92389	1.34739	1.73896	0.977725	0.957973	1.01721	0.860451	1.42082	0	2	2	0	2	0	3	0	1	0	0	0	1	1	0	0	1	0	1	0	1	0	0	1	Other
JB853	ERR141013	19.4058	19.6893	18.9334	18.8836	14.5057	31.664	17.1649	18.4603	14.5754	17.0438	17.8883	1.01461	0.975656	0.973093	1.49498	1.63168	0.884525	0.951277	0.751087	0.878286	1.84361	0	0	3	0	1	0	2	0	0	0	0	0	0	0	0	0	1	0	0	0	0	0	0	0	Other
JB854	ERR107716	29.957	30.6321	28.8321	27.4457	21.5836	48.6601	34.5167	36.4168	30.7183	19.7291	18.7351	1.02253	0.962448	0.91617	1.44097	1.62433	1.15221	1.21564	1.02541	0.65858	1.2508	13	7	4	0	1	0	2	0	1	0	0	1	3	1	1	0	0	0	0	0	1	0	0	4	Other
JB854	ERR110538	27.8713	28.8136	26.3009	22.8712	18.3531	38.955	29.7578	28.7861	31.7003	15.9761	18.3627	1.03381	0.943656	0.820602	1.31699	1.39768	1.06769	1.03282	1.13738	0.57321	1.31768	14	6	1	0	1	0	3	0	0	0	0	0	2	0	0	0	0	0	2	0	3	0	0	0	Other
JB854	ERR141014	18.4426	18.9798	17.5475	21.3073	17.0873	26.0741	21.1899	19.3808	24.8062	17.7809	19.423	1.02913	0.951463	1.15533	1.85302	1.41379	1.14896	1.05087	1.34505	0.964118	2.10632	0	0	2	0	0	0	0	0	0	0	0	0	0	0	0	0	0	0	0	0	0	0	0	0	Other
JB858	ERR107720	29.8659	30.8624	28.2053	26.5161	17.2065	124.212	89.4637	94.6017	79.1928	15.5378	19.025	1.03337	0.944397	0.887838	1.15225	4.15898	2.99551	3.16755	2.65161	0.520254	1.27403	4	2	0	0	3	0	2	0	1	0	0	0	4	1	0	0	0	0	3	0	2	4	0	3	Other
JB858	ERR110542	27.2529	28.5521	25.088	24.3125	18.5996	108.204	79.469	80.8981	76.6124	17.9721	16.034	1.04767	0.92056	0.892107	1.36496	3.97035	2.91598	2.96842	2.81116	0.659456	1.17668	5	0	1	0	0	0	4	0	0	0	0	0	1	0	2	0	0	0	1	0	5	1	0	0	Other
JB858	ERR141018	17.6085	17.3761	17.9957	17.5749	11.3298	61.6415	55.2215	55.0745	55.5155	15.3665	16.1644	0.986805	1.02199	0.998093	1.28686	3.50067	3.13608	3.12773	3.15277	0.872678	1.83597	0	0	1	0	0	0	0	0	0	0	0	0	0	0	1	0	0	0	0	0	0	0	0	0	Other
JB862	ERR107724	28.609	29.14	27.7241	25.2827	18.6223	42.8214	32.5606	32.0955	33.4905	21.3386	21.4653	1.01856	0.96907	0.883735	1.30185	1.49678	1.13813	1.12187	1.17063	0.745872	1.5006	5	5	4	0	0	0	4	0	0	0	0	0	1	1	0	0	1	0	1	1	1	0	0	5	H90
JB862	ERR110546	25.1892	25.1084	25.3239	23.6443	14.4923	37.7566	26.4654	28.2444	22.9091	18.7888	13.5257	0.996791	1.00535	0.938667	1.15068	1.49892	1.05066	1.12129	0.909481	0.745909	1.07393	6	2	2	0	0	0	3	0	0	0	0	0	2	0	2	0	0	0	0	3	0	0	0	3	Other
JB862	ERR141022	18.6513	18.6101	18.7201	18.9646	15.7069	23.6058	19.4071	19.3628	19.4955	18.8884	16.5222	0.997788	1.00369	1.0168	1.68426	1.26564	1.04052	1.03815	1.04526	1.01271	1.77169	0	0	1	0	0	0	0	0	0	0	0	0	0	0	0	0	0	0	0	0	0	0	0	0	Other
JB864	ERR107725	26.1721	26.8764	24.9983	25.8914	17.074	54.2249	27.9597	29.025	25.8302	20.1076	18.3814	1.02691	0.955153	0.989276	1.30475	2.07186	1.0683	1.10901	0.986936	0.768283	1.40466	1	7	2	0	0	0	0	1	0	0	0	0	2	0	4	0	1	0	1	1	0	0	0	5	Other
JB864	ERR110547	22.8465	23.8968	21.0963	23.2705	12.3864	38.3796	25.1716	25.034	25.4466	17.5139	16.7393	1.04597	0.923392	1.01856	1.08431	1.67989	1.10177	1.09575	1.1138	0.766591	1.46536	0	1	1	0	1	0	1	0	0	0	0	1	1	0	1	0	3	0	1	2	1	0	0	0	H90
JB864	ERR141023	16.8899	16.972	16.7531	17.6285	13.0706	30.836	20.4927	20.1439	21.1898	18.0598	15.9924	1.00486	0.991899	1.04373	1.54774	1.8257	1.21331	1.19266	1.25458	1.06926	1.89372	1	0	0	0	0	0	1	0	0	0	0	0	0	0	0	0	0	0	2	0	0	0	0	0	Other
JB869	ERR107728	29.3592	30.7546	27.0337	28.8126	22.3225	63.422	54.1176	61.4168	39.5265	23.7888	29.5666	1.04753	0.920791	0.981385	1.52065	2.16021	1.84329	2.09191	1.34631	0.81027	2.01413	0	18	1	0	6	0	11	1	6	0	0	1	0	2	1	0	1	0	3	0	2	0	0	0	Other
JB869	ERR110550	24.0534	25.2839	22.0027	22.7966	20.2585	61.0688	47.6466	52.3228	38.2987	22.0558	21.0499	1.05116	0.914744	0.947753	1.68446	2.53889	1.98087	2.17528	1.59224	0.916952	1.75027	0	15	1	0	8	0	5	0	4	0	0	1	0	1	0	0	1	0	3	0	2	0	0	2	Other
JB869	ERR141026	19.8208	18.4439	22.1153	19.7173	17.7948	38.6495	40.1746	42.0715	36.3826	15.9761	18.767	0.930533	1.11576	0.994776	1.79557	1.94995	2.02689	2.12259	1.83558	0.806027	1.89367	0	0	1	0	2	0	8	0	0	0	0	0	0	0	0	0	1	0	1	0	0	0	0	0	Other
JB870	ERR107729	29.0194	30.1824	27.0813	30.1304	24.7728	41.1085	32.021	35.8221	24.4226	21.8725	25.1685	1.04008	0.933215	1.03828	1.70733	1.41659	1.10343	1.23442	0.841596	0.753721	1.7346	12	1	3	0	6	0	8	0	3	0	0	3	1	0	1	0	1	0	4	0	0	0	0	1	Other
JB870	ERR110551	24.8688	27.2038	20.9777	26.8394	20.2478	41.3188	27.0779	31.4828	18.2727	15.741	18.8232	1.09389	0.843534	1.07924	1.62837	1.66147	1.08883	1.26595	0.734766	0.632964	1.5138	17	4	1	0	6	0	0	1	1	0	0	0	3	1	0	0	1	0	0	0	1	0	0	3	Other
JB870	ERR141027	20.0579	20.6855	19.012	19.0024	18.435	22.1217	21.2595	22.7081	18.3636	20.7291	19.0583	1.03129	0.947858	0.947379	1.83819	1.10289	1.05991	1.13213	0.915533	1.03346	1.90033	0	0	4	0	2	0	0	0	0	0	0	0	0	0	2	0	0	0	0	0	0	0	0	0	Other
JB871	ERR018889	120.223	121.855	117.502	143.591	217.234	0.142857	130.242	120.108	150.5	109.661	131.716	1.01358	0.977372	1.19438	3.61386	0.00118827	1.08334	0.999047	1.25185	0.912153	2.19121	155	0	233	299	207	0	0	0	79	0	80	0	50	0	42	45	31	0	0	0	12	0	3	0	Other
JB872	ERR499328	117.314	109.735	129.943	123.723	99.1213	185.687	135.744	138.094	131.047	154.59	132.284	0.935401	1.10765	1.05463	1.68985	1.58282	1.1571	1.17713	1.11706	1.31774	2.25521	36	23	168	0	18	0	138	16	10	0	0	9	12	3	45	0	7	0	35	9	8	0	0	2	H90
JB873	ERR107730	21.7038	23.0166	19.5162	19.4863	14.3564	37.9259	21.3651	21.4918	21.1119	15.6454	16.5721	1.06049	0.899204	0.897828	1.32294	1.74743	0.984393	0.990229	0.972727	0.72086	1.52712	2	0	2	0	2	0	0	1	0	0	0	0	0	0	1	0	0	0	0	1	1	0	0	1	Other
JB873	ERR110552	18.2873	19.6255	16.0573	16.6921	14.0746	28.8029	19.8914	21.028	17.6194	14.3267	13.9411	1.07317	0.878058	0.912768	1.53928	1.57502	1.08772	1.14987	0.963476	0.783423	1.52467	0	0	1	0	1	0	0	1	0	0	0	0	2	0	0	0	0	0	0	0	0	0	0	0	Other
JB873	ERR141028	13.2292	13.2198	13.2449	14.1802	12.2512	20.9947	15.7971	17.5767	12.2398	15.2869	13.3266	0.999287	1.00119	1.07188	1.85214	1.587	1.19411	1.32863	0.925208	1.15554	2.01473	0	0	1	0	0	0	0	0	0	0	0	0	0	0	0	0	0	0	0	0	0	0	0	0	Other
JB874	ERR107769	23.0382	22.999	23.1036	21.7508	13.2125	36.791	24.1979	26.5627	19.4705	16.4303	19.2344	0.998297	1.00284	0.944119	1.14701	1.59695	1.05033	1.15298	0.84514	0.713174	1.66978	4	4	2	0	2	0	4	0	6	0	0	1	1	1	0	0	1	0	1	1	2	0	0	1	H90
JB874	ERR110591	19.6825	20.5485	18.2393	19.5549	11.944	28.8929	20.3434	20.6222	19.7862	16.012	16.982	1.044	0.926676	0.993519	1.21367	1.46795	1.03358	1.04774	1.00527	0.813514	1.72559	6	4	3	0	1	0	1	1	0	0	0	2	3	1	1	0	0	0	0	0	0	0	0	2	Other
JB874	ERR141067	13.9151	14.7329	12.5525	14.3407	8.5563	19.0542	15.7931	16.2514	14.8771	14.3546	13.9868	1.05876	0.902073	1.03058	1.22978	1.36932	1.13496	1.16789	1.06913	1.03158	2.0103	0	0	2	0	0	0	3	0	0	0	0	0	0	0	0	0	0	0	1	0	0	0	0	0	Other
JB874	ERR499327	119.233	116.351	124.035	231.3	96.0693	329.454	136.888	135.56	139.543	157.12	198.262	0.975832	1.04027	1.93991	1.61146	2.76312	1.14808	1.13694	1.17035	1.31776	3.32564	7	15	93	0	11	0	51	38	6	0	0	6	6	6	35	0	9	0	34	32	7	0	0	11	H90
JB875	ERR110553	24.9611	26.105	23.055	22.3579	17.497	40.832	24.933	23.8126	27.1728	16.5179	16.4085	1.04583	0.923635	0.89571	1.40194	1.63582	0.998875	0.953987	1.08861	0.661746	1.31472	4	9	0	0	2	0	3	4	0	0	0	0	0	0	0	0	0	0	2	0	1	0	0	4	Other
JB875	ERR141029	17.145	17.218	17.0233	17.8792	12.8774	28.0635	20.2725	20.7441	19.3297	23.2191	15.9431	1.00426	0.992905	1.04283	1.50218	1.63684	1.18242	1.20993	1.12743	1.35428	1.8598	0	0	0	0	1	0	0	1	0	0	0	0	0	0	0	0	1	0	1	0	0	0	0	0	Other
JB878	ERR107733	28.2156	29.2863	26.4312	25.5269	19.7002	52.0053	28.3228	26.9305	31.1059	19.3386	20.2448	1.03795	0.936759	0.904709	1.39641	1.84314	1.0038	0.954456	1.10244	0.685389	1.43501	0	2	3	0	2	0	1	0	0	0	0	2	1	3	2	0	0	0	1	3	0	0	0	1	Other
JB878	ERR110555	25.2476	26.3345	23.4362	23.4429	14.7695	42.3426	26.2422	27.8071	23.1139	19.6892	14.5804	1.04305	0.928255	0.928522	1.16997	1.6771	1.03939	1.10138	0.91549	0.779847	1.155	1	1	0	0	0	0	1	0	0	0	0	3	1	1	0	0	1	0	0	1	0	0	0	0	Other
JB878	ERR141031	16.4691	16.6953	16.0923	16.5173	10.7175	32.1799	18.045	18.9685	16.1988	18.4701	13.4098	1.01373	0.977119	1.00292	1.30153	1.95395	1.09568	1.15176	0.983586	1.1215	1.62848	0	0	0	0	0	0	0	0	0	0	0	0	0	0	0	0	0	0	0	0	0	0	0	0	Other
JB879	ERR107734	27.0476	27.0204	27.093	24.7644	21.5943	46.4907	28.6096	31.3648	23.1019	27.1116	20.751	0.998994	1.00168	0.915587	1.59676	1.71885	1.05775	1.15961	0.85412	1.00236	1.53441	9	9	6	0	3	0	2	0	2	0	0	0	2	2	3	0	0	0	1	0	0	0	0	2	Other
JB879	ERR110556	25.132	24.5295	26.136	23.5961	16.571	37.1429	23.6912	23.987	23.0999	16.2311	18.4438	0.976028	1.03995	0.938887	1.31872	1.47791	0.942672	0.954442	0.919144	0.645834	1.46776	9	2	3	0	4	0	2	0	3	0	0	1	2	0	3	0	2	0	2	0	1	0	0	3	Other
JB879	ERR141032	16.7443	16.9888	16.3369	16.6853	11.7502	23.4894	17.3378	18.6147	14.7852	16.8964	13.984	1.0146	0.975668	0.996473	1.40348	1.40283	1.03544	1.1117	0.882999	1.00908	1.6703	0	0	0	0	0	0	2	2	0	0	0	0	0	0	0	0	0	0	2	0	0	0	0	0	Other
JB884	ERR107736	28.4288	28.2821	28.6731	26.1886	18.6709	53.922	29.0017	30.4768	26.0529	21.9641	18.9945	0.994842	1.00859	0.921199	1.31352	1.89674	1.02015	1.07204	0.916429	0.772603	1.33628	1	0	4	0	0	0	1	0	0	0	0	0	2	1	5	0	0	0	0	0	1	0	0	0	Other
JB884	ERR110558	23.5111	23.4727	23.5751	22.3613	14.2019	41.414	24.7202	24.7026	24.7552	16.7371	14.8662	0.998366	1.00272	0.951096	1.2081	1.76147	1.05143	1.05068	1.05292	0.711878	1.26461	1	2	2	0	0	0	1	0	0	0	0	0	3	0	0	0	0	0	0	0	0	0	0	2	Other
JB884	ERR141034	18.7438	19.24	17.917	18.3841	11.7388	28.5304	21.2265	19.7521	24.1738	24.498	15.0222	1.02647	0.95589	0.98081	1.25256	1.52212	1.13245	1.05379	1.2897	1.30699	1.6029	0	0	1	0	1	0	1	0	0	0	0	0	0	0	0	0	0	0	0	0	0	0	0	0	Other
JB899	ERR107748	31.0319	31.7808	29.7837	34.214	25.0959	46.0767	39.3867	39.9305	38.2997	30.2988	24.8585	1.02414	0.959779	1.10254	1.61743	1.48482	1.26924	1.28676	1.23421	0.976377	1.60213	12	2	2	0	1	0	8	3	0	0	0	0	1	0	0	0	0	0	3	3	2	0	0	4	H90
JB899	ERR110570	28.905	30.6745	25.9563	28.6081	19.3278	46.6905	32.9567	33.3413	32.1878	28.8486	20.0818	1.06122	0.897987	0.989727	1.33733	1.61531	1.14017	1.15348	1.11357	0.998048	1.3895	12	4	3	0	0	0	4	0	0	0	0	1	1	0	1	0	2	0	1	2	3	0	0	1	H90
JB899	ERR141046	20.4339	21.5975	18.4948	23.1132	16.9181	31.7249	26.1392	26.2269	25.964	29.753	21.5	1.05694	0.905106	1.13112	1.65588	1.55256	1.27921	1.2835	1.27064	1.45606	2.10435	0	0	4	0	0	0	2	0	0	0	0	0	0	0	3	0	0	0	3	0	0	0	0	0	Other
JB900	ERR107749	27.9916	27.2549	29.2193	27.0926	20.9454	73.5225	60.5496	64.8886	51.8761	27.4183	25.0735	0.973682	1.04386	0.967882	1.49655	2.62659	2.16313	2.31814	1.85327	0.979519	1.7915	9	9	8	0	2	0	13	0	2	2	0	2	7	1	2	0	0	0	2	0	2	1	0	4	Other
JB900	ERR110571	24.6011	25.3131	23.4145	23.1734	13.7775	63.1005	50.8298	54.9995	42.4945	21.5618	22.5153	1.02894	0.951768	0.941965	1.12007	2.56495	2.06616	2.23565	1.72734	0.876455	1.83043	6	5	4	0	0	0	10	1	2	4	0	5	2	2	1	0	0	0	3	0	1	3	0	1	Other
JB900	ERR141047	19.3302	19.5309	18.9957	17.035	14.0247	49.9616	39.3131	40.9085	36.1239	24.4104	19.8696	1.01038	0.982695	0.881265	1.45106	2.58465	2.03377	2.11631	1.86878	1.26281	2.05582	0	0	2	0	1	0	7	0	0	0	0	0	0	0	0	0	0	0	1	0	0	0	0	0	Other
JB902	ERR107751	27.7266	28.8498	25.8547	25.9258	17.7295	52.4312	28.1795	29.7801	24.98	18.6215	22.7358	1.04051	0.932489	0.935053	1.27888	1.89101	1.01634	1.07406	0.900942	0.671613	1.64	6	10	1	0	0	0	3	1	1	0	0	0	0	0	1	0	0	0	1	1	1	0	0	1	Other
JB902	ERR110573	22.6106	23.3769	21.3336	22.8942	11.537	47.9299	23.2768	23.6072	22.6164	12.0797	20.5354	1.03389	0.94352	1.01254	1.02049	2.1198	1.02946	1.04408	1.00026	0.534249	1.81644	1	11	1	0	0	0	2	2	0	0	0	0	0	0	1	0	0	0	1	0	2	0	0	1	Other
JB902	ERR141049	16.2134	16.4141	15.879	16.8552	11.3924	32.3968	18.0996	19.0485	16.2028	16.8964	16.629	1.01238	0.979375	1.03958	1.4053	1.99815	1.11633	1.17486	0.999343	1.04212	2.05126	0	0	1	0	0	0	1	0	0	0	0	0	0	0	0	0	0	0	1	0	0	0	0	0	Other
JB907	ERR499318	13.001	12.5171	13.8074	14.5965	14.1539	15.1759	17.3601	17.5002	17.0799	17.8805	15.1318	0.96278	1.06203	1.12272	2.17736	1.16729	1.33529	1.34607	1.31374	1.37532	2.32778	3	0	1	0	0	0	8	0	0	0	0	0	1	0	2	0	1	0	6	0	0	0	0	1	Other
JB910	ERR107756	26.537	27.1854	25.4565	25.754	16.0606	52.3267	26.6952	30.2679	19.5534	24.3865	22.2074	1.02443	0.959284	0.970496	1.21043	1.97184	1.00596	1.14059	0.736837	0.918961	1.67369	7	12	3	0	1	0	1	2	0	0	0	0	1	2	0	0	1	0	1	2	0	0	0	2	Other
JB910	ERR110578	23.8334	26.2328	19.8351	22.4655	13.511	45.3968	25.5017	26.001	24.5035	19.9841	16.1602	1.10067	0.832237	0.942605	1.13379	1.90476	1.07	1.09095	1.02812	0.838489	1.3561	7	6	3	0	0	0	4	1	0	0	0	1	2	1	0	0	0	0	0	1	3	0	0	2	Other
JB910	ERR141054	17.607	17.1236	18.4125	16.126	10.0933	35.0251	18.6206	18.7691	18.3237	15.1474	17.733	0.972545	1.04575	0.915886	1.14651	1.98928	1.05757	1.066	1.04071	0.860307	2.01432	0	0	2	0	1	0	2	0	0	0	0	0	0	0	0	0	0	0	1	0	0	0	0	0	Other
JB913	ERR107759	26.6467	27.6939	24.9017	22.2224	20.575	50.2235	26.2422	27.8491	23.03	15.7649	16.491	1.0393	0.934513	0.833962	1.54428	1.88479	0.984818	1.04512	0.864271	0.591628	1.23775	1	0	1	0	2	0	2	0	1	0	0	1	3	1	2	0	0	0	1	0	1	0	0	4	Other
JB913	ERR110581	22.3552	23.8926	19.7931	21.6065	16.6382	40.3519	25.1359	25.942	23.5245	16.2271	17.9112	1.06877	0.885391	0.96651	1.48854	1.80504	1.12439	1.16045	1.05231	0.725877	1.60242	2	1	3	0	1	0	1	1	0	0	0	0	2	2	2	0	0	0	0	1	1	0	0	1	H90
JB913	ERR141057	17.2593	18.3919	15.3719	16.1336	14.2445	30	19.8668	19.972	19.6563	15.004	18.5423	1.06562	0.890643	0.934775	1.65065	1.73819	1.15107	1.15717	1.13888	0.869327	2.14867	0	0	2	0	1	0	3	0	0	0	0	0	0	0	1	0	0	0	3	0	0	0	0	0	Other
JB914	ERR107760	29.1513	30.7351	26.5122	26.769	25.455	103.611	90.1862	92.7831	84.995	24.2151	22.2226	1.05433	0.909466	0.918279	1.74641	3.55425	3.09372	3.18281	2.91565	0.83067	1.52464	10	1	4	1	0	0	4	3	1	0	0	1	3	0	0	0	0	0	0	1	0	5	0	1	Other
JB914	ERR110582	25.1653	26.1114	23.5888	24.3321	19.6436	87.7368	79.449	82.4648	73.4206	15.7131	15.4965	1.03759	0.937353	0.966891	1.56116	3.48641	3.15708	3.27692	2.91753	0.624397	1.23158	10	3	2	2	0	0	6	2	0	0	0	0	4	0	0	0	0	0	3	3	0	4	0	2	Other
JB914	ERR141058	18.1796	18.9456	16.903	18.9472	18.7122	61.4788	62.043	63.04	60.05	17.9243	16.3752	1.04214	0.929781	1.04222	2.05859	3.38175	3.41278	3.46763	3.30315	0.985958	1.80149	1	0	0	1	0	0	4	0	0	0	0	0	0	0	0	0	0	0	3	0	0	0	0	0	Other
JB917	ERR107762	31.2182	33.2561	27.8221	29.103	21.4957	52.9021	31.8441	33.8476	27.8392	24.0199	22.3044	1.06528	0.891213	0.932244	1.37712	1.69459	1.02005	1.08423	0.891761	0.769421	1.42894	0	0	3	0	4	0	1	2	0	0	0	0	1	0	1	0	0	0	0	0	1	0	0	5	Other
JB917	ERR110584	25.7303	27.8258	22.2383	25.5221	16.6536	46.4246	26.2205	27.4738	23.7153	16.9801	19.7115	1.08144	0.864282	0.991908	1.29447	1.80428	1.01905	1.06776	0.921686	0.659925	1.53216	2	1	0	0	4	0	1	3	0	0	0	1	3	0	0	0	0	0	0	0	0	0	0	3	Other
JB917	ERR141060	18.9399	19.6505	17.7557	18.4491	15.932	30.2712	21.461	21.5817	21.2198	24.0478	19.6893	1.03752	0.937479	0.974088	1.68238	1.59828	1.13311	1.13948	1.12038	1.26969	2.07914	0	0	1	0	1	0	1	1	0	0	0	0	0	0	0	0	0	0	0	1	0	0	0	0	Other
JB918	ERR107763	24.8034	24.4139	25.4525	25.7245	15.3937	37.6587	28.6512	30.933	24.0899	14.7928	28.0326	0.984296	1.02617	1.03713	1.24126	1.51829	1.15513	1.24713	0.971233	0.596403	2.26038	7	5	4	0	0	0	3	0	9	0	0	2	2	1	2	0	0	0	2	0	1	0	0	7	Other
JB918	ERR110585	22.044	21.9304	22.2333	22.6823	14.7628	34.2632	23.2935	25.0315	19.8192	16.4741	19.5693	0.994848	1.00859	1.02895	1.3394	1.55431	1.05668	1.13552	0.899074	0.747329	1.77548	7	0	5	0	1	0	1	2	2	0	0	2	2	0	1	0	0	0	0	0	0	0	0	1	Other
JB918	ERR141061	15.4936	15.5403	15.4159	15.2615	11.3811	22.369	16.8101	16.7181	16.994	15.5737	14.8273	1.00301	0.994981	0.985021	1.46913	1.44376	1.08497	1.07903	1.09684	1.00517	1.91399	0	0	2	0	1	0	0	0	0	0	0	0	0	0	1	0	0	0	0	0	0	0	0	0	Other
JB929	ERR107764	24.8323	24.7646	24.945	47.6945	26.1619	38.4775	27.4947	29.2439	23.998	21.3506	33.6006	0.997276	1.00454	1.92066	2.10709	1.5495	1.10721	1.17766	0.966403	0.859792	2.7062	4	4	1	0	11	0	6	8	2	0	2	3	1	1	0	0	5	0	3	2	2	0	0	4	Other
JB929	ERR110586	21.0531	21.249	20.7268	40.8122	18.6649	35.119	20.999	22.2904	18.4176	15.6335	27.749	1.0093	0.984499	1.93854	1.77312	1.66812	0.99743	1.05877	0.874815	0.742573	2.63609	8	8	1	0	3	0	8	4	5	0	3	0	1	0	0	0	0	0	4	0	3	0	1	4	Other
JB929	ERR141062	15.5096	16.2669	14.2476	32.141	15.9567	22.1561	16.8681	16.939	16.7263	14.5498	24.016	1.04883	0.918629	2.07232	2.05765	1.42854	1.08759	1.09216	1.07844	0.938114	3.09691	1	0	1	0	0	0	2	1	0	0	0	0	0	0	1	0	0	0	2	1	0	0	0	0	Other
JB930	ERR107765	24.4959	24.4431	24.5838	21.6455	13.5676	39.9352	26.036	26.3983	25.3117	19.9363	15.9209	0.997846	1.00359	0.883637	1.10775	1.63028	1.06287	1.07766	1.0333	0.813862	1.29989	5	6	5	0	0	0	0	0	1	0	0	0	1	2	2	0	0	0	0	0	1	0	0	5	Other
JB930	ERR110587	20.02	21.2705	17.936	19.9196	11.6089	35.5529	22.3511	23.7146	19.6254	12.3227	12.3044	1.06247	0.895905	0.994986	1.15973	1.77587	1.11644	1.18455	0.980289	0.61552	1.22921	6	4	1	0	0	0	1	0	0	0	0	0	1	0	0	0	0	0	1	1	0	0	0	1	Other
JB930	ERR141063	14.301	14.9714	13.1839	14.8732	10.6163	18.0754	15.7262	15.4383	16.3017	11.3745	15.708	1.04687	0.921886	1.04001	1.48468	1.26392	1.09965	1.07952	1.1399	0.795361	2.19677	1	0	3	0	0	0	0	0	0	0	0	0	1	0	0	0	1	0	0	0	0	0	0	0	Other
JB931	ERR200215	54.4859	56.0532	51.874	53.8236	34.7102	75.1389	51.2895	54.3078	45.2557	38.8207	47.6449	1.02877	0.952064	0.987846	1.2741	1.37905	0.941335	0.996733	0.830596	0.712491	1.74889	28	14	18	0	11	0	14	7	4	0	0	6	6	1	1	0	3	0	7	2	4	0	0	5	H90
JB934	ERR107768	29.2752	30.9532	26.4788	26.9818	17.6789	44.8638	28.5227	29.0085	27.5514	22.6375	23.0083	1.05732	0.904481	0.921661	1.20777	1.53248	0.974295	0.99089	0.94112	0.773264	1.57187	4	0	1	0	2	0	1	2	0	0	0	1	3	1	0	0	1	0	0	3	1	0	0	3	H90
JB934	ERR110590	24.106	24.4263	23.5721	23.1118	19.1839	41.1892	27.6952	28.8111	25.4645	18.1912	16.4244	1.01329	0.977855	0.958757	1.59163	1.70867	1.14889	1.19518	1.05636	0.754636	1.36268	2	0	6	0	1	0	2	0	0	0	0	1	1	0	2	0	0	0	1	1	1	0	0	1	Other
JB934	ERR141066	16.1548	15.4811	17.2776	18.0346	11.9893	24.9048	18.2162	17.5102	19.6274	19.5976	13.439	0.958295	1.0695	1.11636	1.4843	1.54163	1.1276	1.0839	1.21495	1.21311	1.66377	0	0	1	0	0	0	2	0	0	0	0	0	0	0	0	0	0	0	1	0	0	0	0	0	Other
JB938	ERR107772	25.1408	25.5689	24.4275	24.0448	13.9141	32.4497	26.1835	28.008	22.5365	22.7092	20.9161	1.01703	0.971627	0.956404	1.10689	1.29072	1.04147	1.11404	0.896409	0.903278	1.66391	12	4	3	0	3	0	7	1	2	0	0	0	4	1	1	0	0	0	3	0	1	0	0	1	H90
JB938	ERR110594	22.2637	21.8328	22.9817	20.8996	14.024	35.0304	21.4417	23.038	18.2507	18.996	19.3128	0.980648	1.03225	0.938731	1.25981	1.57343	0.96308	1.03478	0.819754	0.853229	1.73491	9	6	2	0	2	0	4	3	4	0	0	5	2	0	1	0	1	0	0	2	1	0	0	4	H90
JB938	ERR141070	16.0929	17.238	14.1846	14.7886	8.63691	24.0992	16.0776	17.4543	13.3257	12.6773	15.301	1.07116	0.881423	0.918957	1.07338	1.49751	0.999053	1.0846	0.828049	0.787759	1.90159	0	0	1	0	0	0	3	0	0	0	0	0	0	0	1	0	0	0	0	0	0	0	0	0	Other
JB939	ERR107773	24.528	24.5487	24.4935	30.8228	18.4724	42.9524	26.942	29.2909	22.2468	22.3147	23.0243	1.00084	0.998594	1.25664	1.50623	1.75116	1.09842	1.19418	0.906994	0.909766	1.87739	1	3	3	0	2	0	6	3	1	0	0	0	1	2	1	0	0	0	3	1	1	0	0	5	H90
JB939	ERR110595	21.4618	21.7337	21.0087	29.0278	14.4011	42.1905	22.7552	24.042	20.1828	14.2669	20.1595	1.01267	0.978888	1.35254	1.34202	1.96584	1.06027	1.12022	0.940408	0.664761	1.87864	3	5	7	0	0	0	6	2	2	0	0	1	4	1	6	0	2	0	3	2	1	0	0	5	H90
JB939	ERR141071	14.4941	15.1162	13.4575	19.3327	12.7628	31.5886	16.9913	17.7706	15.4336	12.1554	16.1123	1.04292	0.928481	1.33383	1.7611	2.17941	1.17229	1.22606	1.06482	0.838642	2.22329	0	0	1	0	0	0	2	0	0	0	0	0	0	0	1	0	0	0	2	1	0	0	0	0	Other
JB942	ERR107776	26.9621	28.0904	25.082	27.0176	17.1839	51.4934	29.7768	30.4308	28.4695	21.8845	19.7788	1.04185	0.930267	1.00206	1.27467	1.90984	1.10439	1.12865	1.05591	0.811674	1.46715	2	1	3	0	1	0	1	0	1	0	0	0	0	1	0	0	1	0	1	0	0	0	0	2	Other
JB942	ERR110598	22.5311	23.6557	20.6571	23.055	12.7122	41.5159	24.5506	26.1134	21.4266	18.4861	14.5784	1.04991	0.916826	1.02325	1.12841	1.8426	1.08963	1.15899	0.950977	0.820468	1.29406	0	0	1	0	2	0	2	0	0	0	0	1	0	0	0	0	0	0	0	0	3	0	0	2	Other
JB942	ERR141074	18.5541	17.7261	19.934	15.8362	12.547	26.7923	17.7981	16.5582	20.2767	22.498	14.9362	0.955371	1.07437	0.853516	1.35247	1.44401	0.959256	0.892429	1.09284	1.21256	1.61002	0	0	2	0	0	0	1	0	0	0	0	0	0	0	0	0	0	0	1	0	0	0	0	0	Other
JB943	ERR107777	23.5595	24.0134	22.8031	23.5959	15.9241	36.0278	23.3711	26.5552	17.006	19.9641	22.0069	1.01927	0.967893	1.00154	1.35182	1.52923	0.992003	1.12716	0.721832	0.847393	1.8682	4	2	5	0	0	0	2	0	4	0	0	0	4	0	2	0	0	0	1	1	0	0	0	0	Other
JB943	ERR110599	21.0485	20.4177	22.0996	19.7471	15.064	33.9868	18.9164	21.7661	13.2198	15.1355	18.905	0.970032	1.04994	0.93817	1.43136	1.61469	0.898705	1.03409	0.628063	0.719076	1.79633	5	2	3	0	0	0	1	0	0	0	0	1	2	1	1	0	0	0	0	0	1	0	0	1	Other
JB943	ERR141075	14.5176	14.035	15.3219	15.9616	10.3691	22.5979	14.6096	15.7291	12.3716	15.494	15.1976	0.966756	1.0554	1.09946	1.42848	1.55658	1.00634	1.08345	0.85218	1.06726	2.09368	0	0	2	0	0	0	5	0	0	0	0	0	0	0	0	0	0	0	2	0	0	0	0	0	Other
JB953	ERR107784	24.8554	25.1602	24.3476	21.7123	16.3924	37.9444	26.5876	27.4793	24.8052	17.9841	16.9951	1.01226	0.979567	0.873542	1.31902	1.52661	1.06969	1.10556	0.99798	0.723547	1.36752	11	4	2	0	0	0	1	0	1	0	0	2	1	1	2	0	1	0	1	1	0	0	0	2	H90
JB953	ERR110606	21.9433	23.1598	19.916	21.4875	11.4211	31.1905	22.7408	23.6322	20.959	14.6853	16.07	1.05544	0.907615	0.97923	1.04096	1.42141	1.03635	1.07697	0.955147	0.669238	1.46469	6	6	2	0	0	0	2	0	0	0	0	0	2	1	1	0	1	0	2	0	2	0	0	2	Other
JB953	ERR141082	14.6393	14.9522	14.118	16.031	9.41372	24.5714	16.3444	16.8026	15.4286	8.9761	14.4521	1.02137	0.964385	1.09506	1.28609	1.67845	1.11647	1.14777	1.05391	0.613149	1.97443	0	0	0	0	0	0	0	0	0	0	0	0	0	0	0	0	0	0	0	0	0	0	0	0	Other
